# Supplementary material for: Seven Fatty Acid Metabolism-Related Genes as Potential Biomarkers for Predicting the Prognosis and Immunotherapy Responses in Patients with Esophageal Cancer
Source: Vaccines (Basel). 2022 Oct 15;10(10):1721. doi: 10.3390/vaccines10101721 (PMC9610070; doi:10.3390/vaccines10101721)
Supplement: Supplementary file 1 [file vaccines-10-01721-s001.zip]

Archive with 3 entries (3 files):
- Figure S1.pdf
- Supplementary Table S1.pdf
- Supplementary Table S2.pdf
